# Supplementary material for: Detection of multidrug-resistant organisms of concern including Stenotrophomonas maltophilia and Burkholderia cepacia at a referral hospital in Kenya
Source: PLoS One. 2024 Apr 16;19(4):e0298873. doi: 10.1371/journal.pone.0298873 (PMC11020837; doi:10.1371/journal.pone.0298873)
Supplement: S1 File — (XLSX) [file pone.0298873.s001.xlsx]

## Sheet: Content Outline
C
	Sheet 2	List of all identified bacteria
	Sheet 3	Antimicrobial resistance rates comparison of enteric bacteria
	Sheet 4	ESBL isolates resistance patterns against (Ceftraixone, Aztreonam, Cefotaxime and Ceftazidime)
	Sheet 5	Isolates classification by section of origin (ICU, Renal, Surgical and Medical wards)
	Sheet 6	Staphylococci spp isolates resistance patterns against oxacillin, cefoxitin and cloxacillin

## Sheet: Identified Bacteria
	Gram positive						Gram negative
	Gram positive
	Number	Diagnosis	Sample source	Identification			Number	Diagnosis	Sample source	Identification
1	E007B	N/A	monitor ICU	Staph.lentus			E008a	N/A	nurse working station	Aci.baumannii cplx
2	R004c2	ESRD	urine	Entero.faecalis			I/ENV/16a	N/A	bed rail	Ps.luteola
3	E008B	N/A	nursing working station ICU	Staph aureus			I/ENV/15	N/A	medicine tray	Ps.luteola
4	E002B	N/A	bed rail ICU	Staph aureus			R012a	ESRD	urine	E. coli
5	E006B	N/A	cabinet	Koc.kristinae			E002a	N/A	bed rail	V.fluvialis
6	E007C	N/A	monitor ICU	Staph. haemolyticus			R003c	ESRD	urine	E. coli
7	R003B	ESRD	urine	Entero.faecalis			E005a	N/A	medicine tray	E. coli
8	R015B	ESRD	urine	Staph.lugdunensis			1004c2	Congestive heart failure	urine	Ent.cloacae complex
9	I/ENV/23a	N/A	monitor ICU	Staph. haemolyticus			I/ENV/13	N/A	monitor	Sphmon.paucimobilis
10	E006a	N/A	cabinet	Entero.gallinarum			R004d	ESRD	stool	E. coli
11	I/ENV/23b	N/A	monitor ICU	Koc.kristinae			EOO1B	N/A	bed rail	Ps.luteola
12	1001a	Congestive heart failure	urine	Koc.kristinae			R013a	ESRD	urine	Sphmon.paucimobilis
13	I/ENV/25b	N/A	nursing station	Staph. hominis			I/ENV/18a	N/A	nursing station	Ps.luteola
14	R010bb	ESRD	urine	Entero.faecalis			E006c	N/A	cabinet	Burkhol.cepacia gr.
15	I/ENV/27b	N/A	bed rail long	Koc.kristinae			R020a	ESRD	urine	E. coli
16	I/ENV/27a	N/A	bed rail long	Staph. hominis			R009c	ESRD	urine	E. hermanii
17	ROO9a	ESRD	urine	Koc.kristinae			R005c	ESRD	urine	E. coli
18	WD4004B	Peritonitis	pus	Staph. haemolyticus			R023b	ESRD	Blood pressure cuff	Y.pseudotuberculosis
19	WD4004C	Peritonitis	pus	Staph. haemolyticus			R004c2	ESRD	urine	E. coli
20	MS001pa	Trauma/RTA	pus	Staph aureus			RO23b urine	ESRD	urine	E. coli
21	MS006a	Decubitus ulcers	pus	Staph. haemolyticus			I001bc	Congestive heart failure	stool	E. coli
22	MS006b	Decubitus ulcers	pus	Staph. haemolyticus			1003c	Trauma/ RTA	stool	Aci.baumannii cplx
23	MS014b1	Trauma/RTA	pus	Staph aureus			R005a urine	ESRD	urine	Ent.cloacae complex
24	MS017	Trauma/RTA	pus	Staph. Intermedius			R004a urine	ESRD	urine	E. coli
25	MS007a	Trauma/RTA	pus	Staph. haemolyticus			ROO3a	ESRD	urine	E. coli
26	wd001	burns patients	pus	Staph aureus			RO23C1 stool	ESRD	stool	E. coli
27	MS001b	Trauma/RTA	urine	Staph cohni			ROO5b	ESRD	urine	E. coli
28	MS017p1	Trauma/RTA	pus	Staph aureus			I002b1	Trauma/ RTA	urine	Aci.baumannii cplx
29	MS018p1	Trauma/RTA	pus	Koc.kristinae			I002b2	Trauma/ RTA	urine	Sphmon.paucimobilis
30	MS016p	Trauma/RTA	pus	Staph aureus			R001	ESRD	urine	E. coli
31	ms012	Trauma/RTA	pus	Staph sciuri			I004a	Congestive heart failure	urine	Ent.cloacae complex
32	MS028b	Trauma/RTA	pus	Staph.lentus			RO30b	ESRD	stool	Kleb. pneumo pneumo
33	ms019B1	Trauma/RTA	pus	Staph aureus			R009d	ESRD	urine	E. coli
34	wd4009a	Burns	pus	Staph aureus			MSO10c	Decubitus ulcer	pus	Sal. Enterica
35	MS019B2	Trauma/RTA	pus	Staph aureus			MS009	Burns	pus	Ps.luteola
36	ms027b	Trauma/RTA	pus	Enterococcus faecalis			WD4004C	Peritonitis	pus	Aci.baumannii cplx
37	ms020a	Trauma/RTA	pus	Koc.kristinae			wd002	Perforated gastric ulcer	urine	Burkhol.cepacia gr.
38	WD4010a	Septic wound	pus	Staph aureus			wd4002p/25	Cellulitis	pus	Sphmon.paucimobilis
39	ms013c yellow	Trauma/RTA	pus	Staph aureus			I/ENV/23b1	N/A	monitor	Aci.baumannii cplx
40	MS017P3	Trauma/RTA	pus	Enterococcus faecalis			MS005b	Trauma/ RTA	pus	Aci.baumannii cplx
41	wd014	Burns	pus	Staph aureus			MS008mucoid	Trauma/ RTA	pus	Kleb. Pneumo pneumo
42	ms001b	Trauma/RTA	pus	Staph cohni			MS010a	Decubitus ulcer	pus	E. coli
43	ms023a	Trauma/RTA	pus	Staph.lentus			MS013c white	Trauma/ RTA	urine	Ps.luteola
44	WD4008PA	Decubitus ulcers	pus	Staph aureus			MS015	Trauma/ RTA	pus	Aci.baumannii cplx
45	ms013b	Trauma/RTA	urine	Staph aureus			R005d stool	ESRD	stool	Kleb. Pneumo pneumo
46	WD007PA	Septic wound	pus	Koc.kristinae			mso18p2	Trauma/ RTA	pus	Pantoea spp
47	ms031a	Trauma/RTA	pus	Staph aureus			R014	ESRD	urine	Raoultella ornithinolytica
48	ms025a	Trauma/RTA	pus	Staph aureus			wd4003	Cellulitis	pus	Ent.cloacae complex
49	ms027a	Trauma/RTA	pus	Enterococcus faecalis			wd4016a	Gangrenous toe	pus	Raoultella ornithinolytica
50	wd4006pa	Perforared gastric ulcer	pus	Staph aureus			ms019a	Trauma/ RTA	pus	Kleb. Pneumo pneumo
51	ms008a	Trauma/RTA	pus	Staph.lentus			wd4013B	Diabetic foot	pus	Ps.luteola
52	wd4006pb	Perforared gastric ulcer	pus	Staph aureus			MS012	Trauma/ RTA	pus	Ps.luteola
53	wd4002/17	Trauma/RTA	pus	Staph aureus			ms025c	Trauma/ RTA	pus	Ps.luteola
54	E002B	N/A	bed rail	Staph chromogenes			ms025b	Trauma/ RTA	pus	Aci.baumannii cplx
55	MS001a	Trauma/RTA	urine	Aeroccoccus viridans			WD4010B	Septic wound	pus	Sphmon.paucimobilis
56	MS002a	Trauma/RTA	urine	Staph cohnii			MS023B	Trauma/ RTA	pus	Kleb. Pneumo pneumo
57	MS003a	Trauma/RTA	urine	Staph. haemolyticus			MS026B	Trauma/ RTA	pus	Sphmon.paucimobilis
58	ms004	Trauma/RTA	urine	Koc kristinae			ms030	Trauma/ RTA	pus	Pseudomona aeuruginosa
59	MS012b	Trauma/RTA	urine	Staph sciuri			ms024c	Trauma/ RTA	pus	Aci.baumannii cplx
60	WD4016b	Gangrenous toe	pus	Enterococcus faecalis			MS024A	Trauma/ RTA	pus	Yersinia frederiksenii
61	wd4009/9	Trauma/RTA	pus	Staph aureus			ms026c	Trauma/ RTA	pus	Stenotrophomonas maltophilia
62	wd4001b	burns	pus	Staph sciuri			ms017P	Trauma/ RTA	urine	Aci.baumannii cplx
63	WD4002	Perforared gastric ulcer	pus	Staph. xylosus			WD4006PB	Cellulitis	pus	Ent.cloacae complex
64	MS012c	Trauma/RTA	pus	Staph. haemolyticus			WD4007PB	Degloving injury	pus	Sphmon.paucimobilis
65	MS021C	Burns patients	pus	Staph. haemolyticus			wd4008pb	Peritonitis	pus	E. coli
66	ms013c	Trauma/RTA	urine	Staph. xylosus			wd4017ca	burns	pus	Proteus mirabilis
67	i/env/29a	N/A	cabinet	Staph cohnii urealyticum			MS001a	Trauma/ RTA	urine	Aci.lwoffi
68	i/env/29c	N/A	cabinet	Staph. haemolyticus			MS018U1	Trauma/ RTA	urine	Ps.luteola
69	R023a	N/A	urine	Staph. hominis hominis			MS002a	Trauma/ RTA	urine	Yersinia frederiksenii
70	i/env/22A	N/A	monitor ICU	Staph. haemolyticus			MS012b	Trauma/ RTA	pus	Ps oryzihabitans
71	i/env/26b	N/A	nursing station	Staph. xylosus			WD008PC1	Decubitus ulcer	pus	Aci.baumannii cplx
72	i/env/29b	N/A	cabinet	Staph. cohnii			WD008PC2	Decubitus ulcer	pus	Aci.baumannii cplx
73	R019a	Acute renal failure	exit site swab	Staph. haemolyticus			10	Trauma/ RTA	pus	Proteus mirabilis
74	R027	N/A	bed rail	Staph. epidermidis			WD004	peritonitis	pus	Pantoea spp
75	i/env/26A	N/A	nursing station	Staph. lentus			WD001c	Burns	pus	Aci.baumannii cplx
76	E002a	N/A	bed rail	Staph. aureus			MS004R	Trauma/ RTA	urine	Ochrobactrum anthropi
77	E001b	N/A	bed rail	Staph. pseudointermedius			MS005R	Trauma/ RTA	pus	Aci.baumannii cplx
78	i/env/17	N/A	bed rail	Staph. xylosus			MS024	Trauma/ RTA	pus	Aci.baumannii cplx
79	i/env/16B	N/A	bed rail	Staph. aureus			I002	Trauma/ RTA	urine	Aci.baumannii cplx
80	r024	N/A	IV pole	Staph. lentus			i004	Congestive heart failure	urine	Ent.cloacae complex
81	ms031b	Trauma/RTA	pus	Staph. aureus			E008c	N/A	nursing work station	Pantoea spp
82	I003b	Congestive heart failure	urine	Enterococcus faecalis			R004b	ESRD	stool	E. coli
83	MS028a	Trauma/RTA	pus	Staph. lentus			R004d	ESRD	urine	E. coli
84	MS021a	burns patients	pus	Staph. lentus			R009b	ESRD	urine	Pluralibacter gergoviae
85	i/env/24c	N/A	medicine tray	Staph. aureus			R012b	ESRD	urine	Raoultella ornithinolytica
86	wd4014c	Burns patient	pus	Staph. aureus			R020a	ESRD	stool	E. coli
87	wd4014b	Burns patient	pus	Staph. aureus			R022	ESRD	urine	Ent.cloacae complex
88	wd4009b	Burns patient	pus	Staph. aureus			R028	ESRD	nursing station	Ent.cloacae complex
89	MS021b	Burns patient	pus	Staph. haemolyticus			R017r	ESRD	stool	Budvicia aquatica
90	wd4001a	burns patients	pus	Staph. aureus			E007a	N/A	monitor	Pantoea spp
91							E001c	N/A	bed rail	Aci. baumanii complex
92							R004a	ESRD	urine	Pantoea spp
93							R004b stool	CT	stool	Kleb. pneumo pneumo
94							R003d	ESRD	stool	E. coli
95							I002a	Trauma/ RTA	urine	Aci. baumanii complex
96							r015a	ESRD	urine	Sphmon.paucimobilis
97							I004c1	Congestive heart failure	urine	Ent.cloacae complex
98							E001a	N/A	bed rail	Rzb. radiobacter
99							ms012C	Trauma/ RTA	pus	Ps. luteola
100							R013b	ESRD	urine	Ent.cloacae complex
101							R030a	ESRD		Kleb. oxytoca
102							R014a	ESRD	urine	Ent.cloacae complex
103							r014 stool	ESRD	stool	E. coli
104							ms022B	Trauma/ RTA	pus	E. coli
105							ms020b	Trauma/ RTA	pus	Aci. baumanii complex
106							MS029C	Degloving injury	urine	Aci. baumanii complex
107							MS001c	Trauma/ RTA	pus	Ps. luteola
108							ms014c mucoid	Trauma/ RTA	pus	Aci. baumanii complex
109							WD4004C	Peritonitis	urine	Aci. baumanii complex
110							MS018U2	Trauma/ RTA	urine	Aci. baumanii complex
111							ms017P2	Trauma/ RTA	pus	Aci. baumanii complex
112							wd4012b	Decubitus ulcer	pus	Proteus mirabilis
	RTA= Road Traffic Accident

## Sheet: Antimicrobial Resistance Rates 
					Antibiotics resistance rates of Enteric bacteria
								Isolates
		Class of antibiotics			Types of antibiotics	P.mirabilis	E. cloacae	K. pneumoniae	E. coli
						R	R	R	R
		Cephalosporins			Cefuroxime (CXM)	0.67	0.71	1	0.61
		Cephalosporins			Ceftriaxone (CRO)	0.67	0.86	0.86	0.61
		Cephalosporins			Cefotaxime (CTX)	0.67	1	1	0.83
		Penicillins			Piperacillin (PRL)	0.67	0.86	0.86	0.83
		Cephalosporins			Ceftazidime (CAZ)	1	0.88	0.86	0.65
		Sulphonamides			Sulphamethoxazole (SXT)	0.67	0.63	0.57	0.7
		Penicillins			Amoxycillin (AMC)/clavulanate	0.67	0.86	0.29	0.43
		Aminoglycosides			Gentamycin (CN)	0.33	0.63	0.29	0.35
		Monobactams			Aztreonam (ATM)	0.67	0.86	0.71	0.7
		Flouroquinolones			Ciprofloxacin (CIP)	0.33	0.57	0.29	0.48
		Cephamycins			Cefoxitin (FOX)	0.67	1	0.57	0.22
		Macrolides			Minocycline (MH)	0.33	0.25	0.14	0.22
		Cephalosporins			Cefepime (FEP)	0.33	0.86	0.43	0.57
		Flouroquinolones			Levofloxacin (LEV)	0.33	0.25	0.29	0.43
		Aminoglycosides			Amikacin (AK)	0.33	0.38	0	0.17
		Penicillins/Monobactam combination			Piperacillin/tazobactam (TZP)	0.33	0.29	0.57	0.35
		Carbapenem			Imipenem(IPM)	0.33	0.57	0.29	0.17
		Carbapenem			Meropenem (MEM)	0	0.57	0.29	0.22
		Macrolides			Tetracyclines( TET)	0.67	0.38	0.43	0.61
		Quinolones			Nalidixic acid (NA)	1	0.71	0.57	0.48
		Penicillins			Ampicillin (AMP)	0.67	0.86	1	0.78

## Sheet: ESBL Isolates
				ESBL Isolates resistance patterns against (Ceftraixone, Aztreonam, Cefotaxime and Ceftazidime)
						Antibiotics
		Number	Strain no.	Species	Origin	CRO<25mm	CTX<27mm	ATM<27mm	CAZ<22mm
		1	R005d	Kleb. pneumoniae	stool	R < 25 mm	R < 27 mm	R < 27 mm	R < 22mm
		2	R030b	Kleb. pneumoniae	Pus	S >23	R < 27 mm	I < 27 mm	S > 22 mm
		3	Ms023b	Kleb. pneumoniae	Pus	R < 25 mm	R < 27 mm	R < 27 mm	R < 22 mm
		4	Ms008b	Kleb. pneumoniae	pus	R < 25 mm	R < 27 mm	R < 27 mm	R < 22 mm
		5	R009c	E. hermani	Urine	R < 25 mm	R < 27 mm	R < 27 mm	R < 22 mm
		6	Wd4012b	P. mirabilis	pus	R < 25 mm	R < 27 mm	R < 27 mm	R < 22mm
		7	10	P. mirabilis	Pus	R < 25 mm	R < 27 mm	S > 27 mm	R < 22mm
		8	I004c2	E. cloacae	Urine	R < 25 mm	R < 27 mm	R < 27 mm	R < 22mm
		9	R005a	E. cloacae	Urine	R < 25 mm	R < 27 mm	R < 27 mm	R < 22mm
		10	I004a	E. cloacae	Urine	R < 25 mm	R < 27 mm	R < 27 mm	R < 22mm
		11	R022	E. cloacae	Urine	R < 25 mm	R < 27 mm	R < 27 mm	R < 22mm
		12	Wd4003	E. cloacae	pus	R < 25 mm	R < 27 mm	R < 27 mm	R < 22mm
		13	R014a	E. cloacae	Urine	I< 25 mm	R < 27 mm	S > 27 mm	I< 22mm
		14	Ms018u	Ps. luteola	Urine	R <25 mm	R < 27 mm	R < 27 mm	R < 22 mm
		15	Wd4013b	Ps. luteola	Pus	R <25 mm	R < 27 mm	R < 27 mm	R < 22 mm
		16	Ms001c	Ps. luteola	Pus	R <25 mm	R < 27 mm	R < 27 mm	R < 22 mm
		17	I/env/15	Ps. luteola	Medicine tray	R <25 mm	R < 27 mm	R < 27 mm	R < 22 mm
		18	Ms025	Ps. luteola	Pus	R <25 mm	R < 27 mm	R < 27 mm	R < 22 mm
		19	E001b	Ps. luteola	Bed rails	R <25 mm	R < 27 mm	R < 27 mm	R < 22 mm
		20	Ms012b	Ps. oryzihabitans	Pus	R <25 mm	R < 27 mm	R < 27 mm	R < 22 mm
		21	Ms013c	Ps. luteola	Urine	R <25 mm	R < 27 mm	N/D	R < 22 mm
		22	Ms030	Ps. aeruginosa	Pus	R <25 mm	R < 27 mm	R < 27 mm	S > 22 mm
		23	Ms010c	Sal. enterica	pus	R < 25 mm	R < 27 mm	R < 27 mm	R < 22 mm
		24	R005b	E. coli	Urine	R<25mm	R<27mm	R<27mm	R<22mm
		25	R023b	E. coli	Urine	R<25mm	R<27mm	R<27mm	R<22mm
		26	R004a	E. coli	Urine	R<25mm	R<27mm	R<27mm	S > 22mm
		27	R004d	E. coli	Stool	R<25mm	R<27mm	S > 27mm	R<22mm
		28	Ms022b	E. coli	Pus	R<25mm	R<27mm	R<27mm	R<22mm
		29	R004b	E. coli	Stool	S > 25mm	R<27mm	S > 27 mm	I<22mm
		30	R003c	E. coli	Urine	R<25mm	R<27mm	R<27mm	R<22mm
		30	R004c2	E. coli	Urine	R<25mm	R<27mm	R<27mm	R<22mm
		31	I001b	E. coli	stool	R<25mm	R<27mm	R<27mm	R<22mm
		32	E005c	E. coli	environment	R<25mm	R<27mm	R<27mm	R<22mm
		33	Ms010a	E. coli	Pus	S < 25mm	R<27mm	S > 27mm	R<22mm
		34	r020	E. coli	Urine	R<25mm	R<27mm	R<27mm	R<22mm
		35	r012a	E. coli	Urine	S > 25mm	R<27mm	S > 27 mm	R<22mm
		36	6	E. coli	Pus	R<25mm	R<27mm	R<27mm	R<22mm
		37	E008a	Acin. baumannii cplx	nurse working station	R < 25 mm	R < 27 mm	R < 27 mm	R < 22 mm
		38	Ms001a	Acin. lowfii	urine	R < 25 mm	R < 27 mm	R < 27 mm	R < 22 mm
		39	I002b1	Acin. baumannii cplx	Urine	R < 25 mm	R < 27 mm	R < 27 mm	I
		40	Ms005b	Acin. baumannii cplx	Pus	R < 25 mm	R < 27 mm	R < 27 mm	R < 22 mm
		35	I002b2	Acin. baumannii cplx	urine	I	R < 27 mm	R < 27 mm	S > 22 mm
		36	Wd4001c (23)	Acin. baumannii cplx	pus	R < 25 mm	R < 27 mm	R < 27 mm	R < 22 mm
		36	Wd4004c	Acin. baumannii cplx	Pus	R < 25 mm	I < 27 mm	R < 27 mm	R < 22 mm
		37	Mso17p	Acin. baumannii cplx	urine	R < 25 mm	R < 27 mm	R < 27 mm	R < 22 mm
		37	Ms024c	Acin. baumannii cplx	pus	R < 25 mm	R < 27 mm	R < 27 mm	R < 22 mm
		38	Wd4008pc2 (7)	Acin. baumannii cplx	pus	R < 25 mm	R < 27 mm	R < 27 mm	R < 22 mm
		38	Ms017p2	Acin. baumannii cplx	pus	R < 25 mm	R < 27 mm	R < 27 mm	R < 22 mm
		39	I002a	Acin. baumannii cplx	urine	R < 25 mm	R < 27 mm	R < 27 mm	R < 22 mm
		39	Wd4008pc1 (8)	Acin. baumannii cplx	pus	R < 25 mm	R < 27 mm	R < 27 mm	R < 22 mm
		40	Ms014c	Acin. baumannii cplx	pus	R < 25 mm	I < 27 mm	R < 27 mm	I
		40	I003c	Acin. baumannii cplx	stool	R < 25 mm	R < 27 mm	R < 27 mm	R < 22 mm
		41	Ms029c	Acin. baumannii cplx	pus	R < 25 mm	S > 27 mm	R < 27 mm	R < 22 mm
		42	Ms025b	Acin. baumannii cplx	pus	R < 25 mm	R < 27 mm	R < 27 mm	R < 22 mm

## Sheet: Isolates classification
					Isolates classification by section of origin (ICU, Renal, Surgical and Medical wards)
				Isolates	Clinical isolates from ICU	Environmental isolates from ICU	Clinical isolates from Renal Unit	Environmental isolates from Renal unit	Surigical ward	Medical ward
					N =11(%)	N=38 (%)	N=41 (%)	N=4 (%)	N=72(%)	N=36 (%)
				Gram negative	9(81.8)	16(42.1)	34(82.9)	2(50)	35(48.6)	16(44.4)
				Acinetobacter baumanii	4 (36.3)	39(18.8)	0(0)	0(0)	12(16.7)	4(11.1)
				Enterobacter cloacae	3 (27.2)	1(6.3)	4(9.8)	1(25)	0(0)	2(5.6)
				Escherichia coli	1(9.1)	1(6.3)	18(43.9)	0(0)	2(2.7)	1(2.8)
				Sphingomonas paucimobilis	1(9.1)	1(6.3)	2(4.9)	0(0)	1(1.4)	2(5.6)
				S. enterica	0(0)	0(0)	0(0)	0(0)	1(1.4)	0(0)
				Ps luteola	0(0)	4(25)	0(0)	0(0)	8(11.1)	1(2.8)
				Acinetobacter lowfii	0(0)	0(0)	0(0)	0(0)	1(1.4)	0(0)
				Proteus mirabilis	0(0)	0(0)	0(0)	0(0)	2(2.8)	1(2.8)
				Pseudomonas aeruginosa	0(0)	0(0)	0(0)	0(0)	1(1.4)	0(0)
				Pseudomonas oryzihabitans	0(0)	0(0)	0(0)	0(0)	1(1.4)	0(0)
				Klebsiella pneumoniae	0(0)	0(0)	3(7.3)	0(0)	3(4.2)	0(0)
				Ochrobactum anthropii	0(0)	0(0)	0(0)	0(0)	1(1.4)	1(2.8)
				Pantoea spp	0(0)	2(12.5)	1(2.4)	0(0)	1(1.4)	1(2.8)
				Burkholderia cepacia	0(0)	1(6.3)	0(0)	0(0)	0(0)	1(2.8)
				Stenotrophomonas maltophila	0(0)	0(0)	0(0)	0(0)	1(1.4)	0(0)
				Yersinina fred	0(0)	0(0)	0(0)	0(0)	2(2.8)	0(0)
				R. ornithinolytica	0(0)	0(0)	2(4.9)	0(0)	0(0)	1(2.8)
				Pluralibacter gergoviae	0(0)	0(0)	1(2.4)	0(0)	0(0)	0(0)
				Escherichia hermanii	0(0)	0(0)	1(2.4)	0(0)	0(0)	0(0)
				Budvicia aquatica	0(0)	0(0)	1(2.4)	0(0)	0(0)	0(0)
				Kleb oxytoca	0(0)	0(0)	1(2.4)	0(0)	0(0)	0(0)
				Yersinia pseudotuberculosis	0(0)	0(0)	0(0)	1(25)	0(0)	0(0)
				Gram positive	2(18.2)	22(57.9)	7	2(50)	37(51.3)	20(55.6)
				Enterococcus faecalis	1(9.1)	0(0)	3(7.3)	0(0)	2(2.8)	1(2.8)
				Kocuriae kristinae	1(9.1)	4(25)	1(2.4)	0(0)	3(4.2)	1(2.8)
				Enterococcus gallinarum	0(0)	1(6.3)	0(0)	0(0)	0(0)	0(0)
				Staphylococcus epidermidis	0(0)	0(0)	0(0)	1(25)	0(0)	0(0)
				Staphylococcus aureus	0(0)	6(37.5)	0(0)	0(0)	10(13.9)	10(27.8)
				Staphylococcus haemolyticus	0(0)	4(25)	1(2.4)	0(0)	7(9.7)	2(5.6)
				Staphylococcus sciuri	0(0)	0(0)	0(0)	0(0)	2(2.8)	1(2.7)
				Staphylococcus xylosus	0(0)	2(12.5)	0(0)	0(0)	1(1.4)	1(2.7)
				Staphylococcus cohnii	0(0)	2(12.5)	0(0)	0(0)	3(4.2)	0(0)
				Staphylococcus pseudointermedius	0(0)	1(6.3)	0(0)	0(0)	1(1.4)	0(0)
				Staphylococcus lentus	0(0)	3(18.3)	0(0)	1(25)	5(6.9)	0(0)
				Aerococcus viridans	0(0)	0(0)	0(0)	0(0)	1(1.4)	0(0)
				Staphylococcus hominis	0(0)	1(6.3)	1(2.4)	0(0)	0(0)	0(0)
				Staphylococcus lugdunensis	0(0)	0(0)	1(2.4)	0(0)	0(0)	0(0)
				Staphylococcus chromogenes	0(0)	1(6.3)	0(0)	0(0)	0(0)	0(0)

## Sheet: Staphylococci spp
		S. aureus isolates resistance patterns against oxacillin, cefoxitin and cloxacillin										CONS isolates resistance patterns against oxacillin, cefoxitin and cloxacillin
			OX(1µg)	FOX(30µg)	OB(5µg)								OX(1µg)	FOX(30µg)	OB(5µg)
		Isolate Number										Isolate Number
		5	R	R	R							E007b	R	R	R
		I/ENV/24a	R	S	R							E007c	R	R	R
		wd4014b	R	R	R							R015b	R	R	R
		ms019b2	R	R	R							I/ENV/23a	R	R	R
		1	S	R	S							MS006b	R	R	R
		17	R	S	S							26	R	R	R
		ms016p	S	R	S							I/ENV/25b	R	S	S
		wd4009b	R	S	S							I/ENV/27a	R	S	S
		ms001pa	R	R	S							19	R	R	R
		18	R	R	R							MS006a	R	R	S
		e002b	R	R	R							MS023a	R	R	R
		ms031b	R	S	R							ms008a	R	R	R
		ms014b1	R	R	R							ms012c	R	R	R
		i/env/16b	R	S	S							MS006a	R	R	R
		E008b	R	R	R							ms007a	R	R	R
		wd4010a	R	R	R							ms028b	R	S	S
		2	R	R	I							ms003a	R	R	R
		e007c	R	R	R							r023a	R	S	R
		wd4014c	R	S	I							i/env/26a	R	S	R
		19	R	R	R							i/env/29c	R	R	R
		ms013c	R	R	R							i/env/22a	R	S	R
		ms025a	R	R	S							i/env/29b	R	R	R
		ms019b1	R	R	R							R019a	R	R	R
		ms031a	S	S	S							I/ENV/17	R	R	R
		wd4008a	S	S	R							MS001b	R	R	R
		wd4009a	R	S	R							ms021a	R	R	R
		wd4001a	S	S	R							r027a	R	S	R
		wd4009b	R	S	R							ms028a	R	S	R
		ms013b	R	R	R							ms002a	R	R	R
		ms019b2	R	S	R							i/env/25a	R	R	R
		wd4014b	R	S	R							r024	R	R	R
		9	R	R	R							ms021b	R	R	R
												i/env/26a	R	S	S
												e001b	R	R	R
												i/env/29a	R	R	R
												wd4004c	R	R	R
												ms021a	R	R	R
