# Supplementary material for: Detection of multidrug-resistant organisms of concern including Stenotrophomonas maltophilia and Burkholderia cepacia at a referral hospital in Kenya
Source: PLoS One. 2024 Apr 16;19(4):e0298873. doi: 10.1371/journal.pone.0298873 (PMC11020837; doi:10.1371/journal.pone.0298873)
Supplement: S2 File — (XLSX) [file pone.0298873.s002.xlsx]

## Sheet: Outline
		Sheet 2	ICU patients' samples isolates
		Sheet 3	Isolates from Environmental samples collected from Intensive Care Unit
		Sheet 4	Renal patients' samples isolates
		Sheet 5	Isolates from Environmental samples collected from Renal Unit (Dialysis unit)
		Sheet 6	Medical Ward patients' samples isolates
		Sheet 7	Surgical Ward patients samples' isolates

## Sheet: Sheet2
			Table 1
			ICU patients sample's isolates and source of the sample
			Lab No.		Source	Species
			1001a		urine	Koc.kristinae
			I003b		urine	Enterococcus faecalis
			1004c2		urine	Ent.cloacae complex
			I001bc		stool	E. coli
			1003c		stool	Aci.baumannii cplx
			I002b1		urine	Aci.baumannii cplx
			I002b2		urine	Sphmon.paucimobilis
			I005a		urine	Ent.cloacae complex
			1002c		urine	Aci.baumannii cplx
			i004		urine	Ent.cloacae complex
			I004c1		urine	Ent.cloacae complex

## Sheet: Sheet3
		Table 3
		Isolates from Environmental samples collected from Intensive Care Unit
		Lab Number	Source	Species identified
		I/ENV/23a	monitor ICU	Staph. haemolyticus
		I/ENV/27b	bed rail long	Koc.kristinae
		I/ENV/27a	bed rail long	Staph. hominis
		i/env/29a	cabinet	Staph cohnii urealyticum
		i/env/29c	cabinet	Staph. haemolyticus
		i/env/22A	monitor ICU	Staph. haemolyticus
		i/env/26b	nursing station	Staph. xylosus
		i/env/29b	cabinet	Staph. cohnii
		i/env/26A	nursing station	Staph. lentus
		i/env/17	bed rail	Staph. xylosus
		i/env/16B	bed rail	Staph. aureus
		i/env/24A	medicine tray	Staph. aureus
		I/ENV/16a	bed rail	Ps.luteola
		I/ENV/15	medicine tray	Ps.luteola
		I/ENV/13	monitor	Sphmon.paucimobilis
		I/ENV/23b1	monitor	Aci.baumannii cplx
		I/ENV/18a	nursing station	Ps.luteola
		E007B	monitor ICU	Staph.lentus
		E008B	nursing working station ICU	Staph aureus
		E002B	bed rail ICU	Staph aureus
		E006B	cabinet	Koc.kristinae
		E007C	monitor ICU	Staph. haemolyticus
		E006a	cabinet	Entero.gallinarum
		E002B	bed rail	Staph chromogenes
		E002a	bed rail	Staph. aureus
		E001b	bed rail	Staph. pseudointermedius
		E008a	nurse working station	Aci.baumannii cplx
		E002a	bed rail	V.fluvialis
		E005a	medicine tray	E. coli
		EOO1B	bed rail	Ps.luteola
		E006c	cabinet	Burkhol.cepacia gr.
		E008c	nursing work station	Pantoea spp
		E007a	monitor	Pantoea spp
		E001c	bed rail	Aci. baumanii complex
		E001a	bed rail	Rzb. Radiobacter
		i/env/24c	medicine tray	Staph. aureus
		I/ENV/25b	nursing station	Staph. hominis
		I/ENV/23b	monitor ICU	Koc.kristinae

## Sheet: Sheet4
			Table 3
			Renal Unit patients sample's isolates
			Lab Number		Source	Species identified
			R004c2		urine	Entero.faecalis
			R003B		urine	Entero.faecalis
			R015B		urine	Staph.lugdunensis
			R010bb		urine	Entero.faecalis
			ROO9a		urine	Koc.kristinae
			R023a		urine	Staph. hominis hominis
			R019a		exit site swab (central line)	Staph. haemolyticus
			R027		stool	E. coli
			R012a		urine	E. coli
			R003c		urine	E. coli
			R004d		urine	E. coli
			R013a		urine	Sphmon.paucimobilis
			R020a		urine	E. coli
			R009c		urine	E. hermanii
			R005c		urine	E. coli
			R004c2		urine	E. coli
			RO23b urine		urine	E. coli
			R005a urine		urine	E. coli
			R004a urine		urine	E. coli
			ROO3a		urine	E. coli
			RO23C1 stool		urine	E. coli
			ROO5b		urine	E. coli
			R001		urine	E. coli
			RO30b		pus	Kleb pneumo pneumo
			R009d		urine	E. coli
			R005d stool		stool	Ent.cloacae complex
			R014		urine	Raoultella ornithinolytica
			R004b		stool	E. coli
			R004d		urine	E. coli
			R009b		urine	Pluralibacter gergoviae
			R012b		urine	Raoultella ornithinolytica
			R020a		Stool	E. coli
			R022		urine	Ent.cloacae complex
			R017r		stool	Budvicia aquatica
			R004a		urine	Pantoea spp.
			R004b stool		stool	Kleb. pneumo pneumo
			R003d		stool	E. coli
			r015a		urine	Sphmon. Paucimobilis
			R013b		urine	Ent. cloacae
			R014a		urine	Ent. cloacae
			R014 stool		stool	E. coli

## Sheet: Sheet5
			Table 4
			Isolates from Environmental samples collected from Renal Unit (Dialysis unit)
			Lab Number		Source	Species identified
			R027		bed rail	Staph epidermidis
			R024		IV pole	Staph lentus
			R028		nursing station	Ent cloacae
			R023b		Blood pressure cuff	Y.pseudotuberculosis

## Sheet: Sheet6
		Table 5
		Medical Ward patients samples' isolates
		Lab. No	Source	Species
		wd4004b	pus	Staph. haemolyticus
		WD4010a	pus	Staph. aureus
		wd4006pb	pus	Enterococcus faecalis
		WD4016b	pus	Staph. aureus
		WD008PA	pus	Staph. aureus
		WD007PA	pus	Koc. kristinae
		wd4006pa	pus	Staph aureus
		wd4001b	pus	Staph sciuri
		WD4002	pus	Staph xylosus
		wd4014c	pus	Staph aureus
		wd4014b	pus	Staph aureus
		wd4009b	pus	Staph aureus
		wd001a	pus	Staph aureus
		wd002	urine	Burkhol.cepacia gr.
		wd003	pus	Staph. aureus
		wd4016a	pus	Raoultella ornithinolytica
		WD4010B	pus	Sphmon.paucimobilis
		wd4013B	pus	Ps. Luteola
		wd4006pb	urine	Ent. Cloacae complex
		WD4007PB	pus	Sphmon.paucimobilis
		wd4008pb	pus	E. coli
		wd4017ca	pus	Proteus mirabilis
		WD008PC1	pus	Aci.baumannii cplx
		WD008PC2	pus	Aci.baumannii cplx
		WD004	pus	Pantoea spp
		WD001c	pus	Aci. baumanii complex
		WD4004C	urine	Aci. baumanii complex
		wd4002pa	urine	S. aureus
		wd4009a	pus	S. aureus
		wd40030	pus	Proteus mirabilis
		wd002	urine	Raoultella ornithinolytica
		wd4002p	pus	Enterococcus faecalis
		wd4003	pus	Ent.cloacae complex
		wd4012b	pus	Proteus mirabilis
		wd4002pa	urine	E. coli

## Sheet: Sheet7
		Table 6
		Surgical Ward patients samples isolates
			Lab Number	Sample	Species
			MS010C	pus	Sal. enterica
			MS009	pus	Ps.luteola
			MS005b	pus	Aci.baumannii cplx
			MS008mucoid	pus	Kleb. Pneumo pneumo
			MS010a	pus	E. coli
			MS013c white	pus	Ps.luteola
			MS015	pus	Aci.baumannii cplx
			mso18p2	pus	Pantoea spp
			ms019a	pus	Kleb. pneumo pneumo
			MS012	pus	Ps.luteola
			ms025c	pus	Ps.luteola
			ms025b	pus	Aci.baumannii cplx
			MS023B	pus	Kleb. Pneumo pneumo
			MS026B	pus	Sphmon.paucimobilis
			ms030	pus	Pseudomona aeuruginosa
			ms024c	pus	Aci.baumannii cplx
			MS024A	pus	Yersinia frederiksenii
			ms026c	pus	Stenotrophomonas maltophilia
			MS018P1	pus	Aci. baumanii complex
			MS001a	pus	Aci.lwoffLi
			MS018U1	pus	Ps. luteola
			MS002a	pus	Yersinia frederiksenii
			MS012b	pus	Ps. oryzihabitans
			10	pus	Proteus mirabilis
			MS004R	urine	Ochrobactrum anthropi
			MS005R	pus	Aci. baumanii complex
			MS024	pus	Aci. baumanii complex
			ms012C	pus	Ps.luteola
			ms022B	pus	E. coli
			ms020b	pus	Aci. baumanii complex
			ms001c	pus	Ps. luteola
			ms014c mucoid	pus	Aci. baumanii complex
			MS018U2	urine	Aci. baumanii complex
			ms017P2	pus	Aci. baumanii complex
			MS001pa	pus	Staph. aureus
			MS006a	pus	Staph. haemolyticus
			MS006b	pus	Staph. haemolyticus
			MS014b1	pus	Staph. aureus
			MS017	pus	Staph intermedius
			MS007a	pus	Staph haemolyticus
			MS001b	urine	Staph. cohni
			MS017p1	pus	Staph aureus
			MS018p1	pus	Koc kristinae
			MS016p	pus	Staph aureus
			ms012	pus	Staph. sciuri
			MS028b	pus	Staph.lentus
			ms019B1	pus	Staph. aureus
			MS019B2	pus	Staph. aureus
			ms027b	pus	Enterococcus faecalis
			ms020a	pus	Koc kristinae
			ms013c yellow	pus	Staph. aureus
			MS017P3	pus	Enterococcus faecalis
			ms001b	pus	Staph. cohni
			ms023a	urine	Staph. Lentus
			ms013b	urine	Staph. aureus
			ms031a	urine	Staph. aureus
			ms025a	urine	Staph. aureus
			ms027a	urine	Enterococcus faecalis
			ms008a	urine	Staph. lentus
			MS001a	urine	Aeroccoccus viridans
			MS002a	urine	Staph cohnii
			MS003a	urine	Staph. haemolyticus
			ms004	urine	Koc kristinae
			MS012b	urine	Staph sciuri
			MS012c	urine	Staph. haemolyticus
			MS021C	urine	Staph. haemolyticus
			ms013c	urine	Staph. xylosus
			ms031b	pus	S. aureus
			MS028a	pus	Staph lentus
			MS021a	pus	Staph lentus
			MS021b	pus	Staph. haemolyticus
			Ms029c	pus	Aci.baumannii cplx
